# Supplementary material for: Research and Application of Terahertz Response Mechanism of Few-Layer Borophene
Source: Nanomaterials (Basel). 2022 Aug 5;12(15):2702. doi: 10.3390/nano12152702 (PMC9370456; doi:10.3390/nano12152702)
Supplement: Supplementary file 1 [file nanomaterials-12-02702-s001.zip]

Archive with 1 entries (1 files):
- nanomaterials-1834796-supplementary.pdf
